# Supplementary material for: Assessment of three antibiotic combination regimens against Gram-negative bacteria causing neonatal sepsis in low- and middle-income countries
Source: Nat Commun. 2024 May 10;15:3947. doi: 10.1038/s41467-024-48296-z (PMC11087563; doi:10.1038/s41467-024-48296-z)
Supplement: Supplementary file 4 — Supplementary Data 1 [file 41467_2024_48296_MOESM4_ESM.xlsx]

## Sheet: Sheet1
	Strain Code	AMP/GEN	TZP	CTX	MEM	FLX	AMK	FOS	FOS/FLX	FOS/AMK	FLX/AMK
K. pneumoniae	MIC00063530	64	2024-04-16	>128	0.06	0.25	2	16	S	S	S
	MIC00063533	32	32/4	>128	0.06	0.12	4	32	S	S	S
	MIC00063560	0.5	2024-04-04	>128	0.12	0.12	1	16	S	S	S
	MIC00063612	64	32/4	>128	0.06	0.25	4	8	S	S	S
	MIC00063641	2	2024-04-02	0.062	0.03	<=0.06	2	8	S	S	S
	MIC00063649	1	2024-04-04	0.031	0.03	<=0.06	1	8	S	S	S
	MIC00063650	16	64/4	64	0.03	0.12	8	8	S	S	S
	MIC00063653	>256	>256/4	>128	>128	>128	>256	8	R	R	R
	MIC00063920	>256	>256/4	>128	>128	>128	>256	8	R	R	R
	MIC00063923	16	2024-04-16	>128	0.06	1	2	64	S	S	S
	MIC00063927	64	2024-04-16	>128	0.06	0.12	8	16	S	S	S
	MIC00063932	16	>256/4	>128	16	>128	8	16	R	S	R
	MIC00063953	32	2024-04-16	>128	0.06	0.12	8	4	S	S	S
	MIC00063954	64	2024-04-08	>128	0.03	0.12	4	4	S	S	S
	MIC00063959	64	256/4	>128	0.06	0.12	4	4	S	S	S
	MIC00065380	>256	2024-04-16	>128	0.12	0.12	>256	4	S	R	S
	MIC00065382	>256	>256/4	>128	128	>128	>256	8	R	R	R
	MIC00065387	128	2024-04-04	>128	0.06	0.12	2	64	S	S	S
	MIC00065403	128	>256/4	>128	>128	>128	16	8	R	S	R
	MIC00065410	64	>256/4	4	0.25	128	2	8	R	S	R
	MIC00065413	0.5	64/4	>128	0.06	0.25	2	16	S	S	S
	MIC00065418	4	>256/4	>128	128	64	8	8	S	S	R
	MIC00065422	128	256/4	>128	32	64	16	2	S	S	R
	MIC00065435	128	>256/4	>128	>128	>128	16	8	R	S	R
	MIC00065437	128	>256/4	>128	>128	>128	16	8	R	S	R
	MIC00065438	256	>256/4	>128	>128	>128	16	4	R	S	R
	MIC00065588	>256	>256/4	>128	128	128	>256	16	R	R	R
	MIC00065592	128	>256/4	>128	>128	>128	16	8	R	S	R
	MIC00065700	32	64/4	>128	0.06	0.12	8	32	S	S	S
	MIC00065711	64	2024-04-16	>128	0.06	0.12	8	32	S	S	S
	MIC00065745	0.5	2024-04-04	0.031	0.03	0.06	2	8	S	S	S
	MIC00065748	16	2024-04-08	>128	0.06	0.12	8	8	S	S	S
	MIC00065749	32	32/4	>128	0.06	0.12	4	8	S	S	S
	MIC00065750	>256	>256/4	>128	64	128	>256	16	R	R	R
	MIC00065755	32	2024-04-04	>128	0.06	0.12	2	16	S	S	S
	MIC00065772	1	>256/4	>128	1	0.5	4	16	S	S	S
	MIC00065779	>256	32/4	>128	0.06	0.12	16	32	S	R	S
	MIC00065788	128	256/4	>128	0.06	0.12	8	64	S	R	S
	MIC00065795	64	2024-04-08	>128	0.06	0.12	2	32	S	S	S
	MIC00065796	64	2024-04-04	>128	0.06	0.12	2	8	S	S	S
	MIC00065802	1	2024-04-04	0.125	0.06	0.12	2	>512	S	R	S
	MIC00065806	1	256/4	>128	0.06	0.25	2	8	S	S	S
	MIC00065808	256	32/4	>128	0.12	0.25	4	8	S	S	S
	MIC00065814	64	2024-04-16	>128	0.06	0.12	4	8	S	S	S
	MIC00065821	>256	>256/4	>128	64	128	>256	128	R	R	R
	MIC00065828	>256	>256/4	>128	>128	>128	>256	8	R	R	R
	MIC00065830	1	>256/4	>128	128	>128	32	16	R	R	R
	MIC00065835	>256	>256/4	>128	4	4	>256	16	S	R	R
	MIC00065836	>256	>256/4	>128	128	>128	>256	8	R	R	R
	MIC00065844	0.5	2024-04-08	>128	0.12	0.12	2	32	S	S	S
	MIC00065851	>256	>256/4	>128	128	>128	>256	16	R	R	R
	MIC00065854	>256	>256/4	>128	128	>128	>256	8	R	R	R
	MIC00065858	>256	>256/4	>128	>128	>128	>256	128	R	R	R
	MIC00065961	0.25	2024-04-04	16	0.06	16	1	64	R	S	S
	MIC00065973	16	2024-04-08	4	0.06	32	256	16	S	R	R
	MIC00065974	16	2024-04-08	16	0.06	32	128	8	S	R	R
	MIC00065988	0.25	2024-04-04	0.062	0.06	0.12	1	4	S	S	S
	MIC00066061	0.5	2024-04-08	>128	0.06	0.12	2	4	S	S	S
	MIC00066090	0.5	2024-04-04	0.062	0.03	0.12	2	8	S	S	S
	MIC00066112	128	>256/4	>128	0.06	0.25	8	4	S	S	S
	MIC00066124	128	256/4	>128	0.06	0.25	4	8	S	S	S
	MIC00066136	128	32/4	>128	0.06	0.25	2	16	S	S	S
	MIC00066154	64	2024-04-16	>128	0.06	0.25	4	8	S	S	S
	MIC00066174	64	2024-04-16	>128	0.06	0.12	8	2	S	S	S
	MIC00066218	16	2024-04-04	>128	0.06	0.12	2	16	S	S	S
	MIC00066226	128	128/4	>128	0.06	0.25	4	8	S	S	S
	MIC00066233	64	32/4	>128	0.06	0.25	4	16	S	S	S
	MIC00066260	0.5	2024-04-02	0.062	6	<=0.06	2	8	S	S	S
	MIC00066263	64	2024-04-02	64	0.03	0.12	4	8	S	S	S
	MIC00066276	32	>256/4	>128	128	>128	4	4	R	S	R
	MIC00066289	0.25	128/4	64	1	128	2	16	R	S	R
	MIC00066304	128	256/4	>128	0.06	0.25	2	1	S	S	S
	MIC00066328	64	2024-04-04	0.5	0.03	0.12	16	8	S	S	S
	MIC00066364	0.5	2024-04-04	0.125	0.06	0.25	2	16	S	S	S
	MIC00066387	0.5	2024-04-02	0.062	0.06	0.12	2	2	S	S	S
	MIC00066439	128	>256/4	>128	64	>128	4	16	R	S	R
	MIC00066443	256	>256/4	>128	>128	>128	16	128	R	R	R
	MIC00066448	0.5	2024-04-04	0.25	0.06	0.25	1	64	S	S	S
	MIC00066461	256	>256/4	64	>128	>128	16	64	R	R	R
	MIC00066466	0.5	2024-04-04	0.062	0.06	0.12	1	8	S	S	S
	MIC00066469	0.5	2024-04-02	0.062	0.06	0.12	1	16	S	S	S
	MIC00066476	128	>256/4	>128	0.25	0.25	2	4	S	S	S
	MIC00066484	0.5	2024-04-08	>128	0.06	0.25	4	4	S	S	S
	MIC00066513	64	2024-04-08	>128	0.06	0.12	1	8	S	S	S
	MIC00066515	0.5	2024-04-04	>128	0.06	0.12	1	8	S	S	S
	MIC00066518	64	32/4	>128	0.12	0.12	1	8	S	S	S
	MIC00066523	64	2024-04-16	>128	0.06	0.12	16	4	S	S	S
E. coli	MIC00063566	1	2024-04-02	0.062	0.03	<=0.06	2	0.5	S	S	S
	MIC00063571	256	2024-04-16	>128	0.03	0.5	8	1	S	S	S
	MIC00063935	2	2024-04-02	>128	0.03	0.12	4	1	S	S	S
	MIC00065379	1	¼	>128	0.03	0.12	2	0.5	S	S	S
	MIC00065390	>256	2024-04-02	>128	0.03	0.12	>256	4	S	R	S
	MIC00065415	0.5	32/4	0.5	0.03	0.12	4	0.5	S	S	S
	MIC00065427	>256	>256/4	>128	32	>128	>256	>512	R	R	R
	MIC00065710	0.5	2024-04-04	0.125	0.03	0.12	2	1	S	S	S
	MIC00065719	2	2024-04-02	0.062	0.03	<=0.06	2	0.5	S	S	S
	MIC00065722	2	2024-04-02	0.062	0.03	0.12	8	0.5	S	S	S
	MIC00065833	4	2024-04-02	>128	0.03	0.12	16	0.5	S	S	S
	MIC00065964	1	2024-04-02	0.062	0.03	<=0.06	4	0.5	S	S	S
	MIC00065983	2	2024-04-16	0.25	0.03	<=0.06	4	0.5	S	S	S
	MIC00066023	32	¼	0.062	0.03	0.12	4	1	S	S	S
	MIC00066074	8	2024-04-16	0.25	0.03	0.12	4	1	S	S	S
	MIC00066198	4	2024-04-02	>128	0.03	0.12	8	0.5	S	S	S
	MIC00066203	1	2024-04-02	0.125	0.03	0.12	4	0.5	S	S	S
	MIC00066275	64	2024-04-04	8	0.06	64	4	0.5	S	S	R
	MIC00066287	128	64/4	>128	0.06	0.5	16	0.5	S	S	S
	MIC00066329	2	2024-04-02	0.125	0.03	0.12	4	0.5	S	S	S
	MIC00066468	64	2024-04-16	>128	0.06	0.12	32	0.5	S	S	S
	Coverage (%)	32	41	22	76	70	70	90	76	79	71
