# Supplementary material for: Assessment of three antibiotic combination regimens against Gram-negative bacteria causing neonatal sepsis in low- and middle-income countries
Source: Nat Commun. 2024 May 10;15:3947. doi: 10.1038/s41467-024-48296-z (PMC11087563; doi:10.1038/s41467-024-48296-z)
Supplement: Supplementary file 5 — Supplementary Data 2 [file 41467_2024_48296_MOESM5_ESM.xlsx]

## Sheet: Supplementary_Table_3
Sample_ID	Files	Sample name	Strain_ID
SRR28334695	M_MIC00066328	MIC00066328_S5_L001_R1_001.fastq.gz	MIC00066328
		MIC00066328_S5_L001_R2_001.fastq.gz
SRR28334692	M_MIC00065771	MIC00065771_S11_L001_R1_001.fastq.gz	MIC00065771
		MIC00065771_S11_L001_R2_001.fastq.gz
SRR28334689	M_MIC00065779	MIC00065779_S13_L001_R1_001.fastq.gz	MIC00065779
		MIC00065779_S13_L001_R2_001.fastq.gz
SRR28334686	M_MIC00065788	MIC00065788_S5_L001_R1_001.fastq.gz	MIC00065788
		MIC00065788_S5_L001_R2_001.fastq.gz
SRR28334683	M_MIC00065796	MIC00065796_S14_L001_R1_001.fastq.gz	MIC00065796
		MIC00065796_S14_L001_R2_001.fastq.gz
SRR28334680	M_MIC00065799	MIC00065799_S15_L001_R1_001.fastq.gz	MIC00065799
		MIC00065799_S15_L001_R2_001.fastq.gz
SRR28334677	M_MIC00065808	MIC00065808_S12_L001_R1_001.fastq.gz	MIC00065808
		MIC00065808_S12_L001_R2_001.fastq.gz
SRR28334674	M_MIC00065821	MIC00065821_S10_L001_R1_001.fastq.gz	MIC00065821
		MIC00065821_S10_L001_R2_001.fastq.gz
SRR28334671	M_MIC00063959	MIC00063959_S12_L001_R1_001.fastq.gz	MIC00063959
		MIC00063959_S12_L001_R2_001.fastq.gz
SRR28334668	M_MIC00065382	MIC00065382_S13_L001_R1_001.fastq.gz	MIC00065382
		MIC00065382_S13_L001_R2_001.fastq.gz
SRR28334665	M_MIC00065413	MIC00065413_S11_L001_R1_001.fastq.gz	MIC00065413
		MIC00065413_S11_L001_R2_001.fastq.gz
SRR28334693	M_MIC00063950	MIC00063950_S16_L001_R1_001.fastq.gz	MIC00063950
		MIC00063950_S16_L001_R2_001.fastq.gz
SRR28334690	M_MIC00065773	MIC00065773_S12_L001_R1_001.fastq.gz	MIC00065773
		MIC00065773_S12_L001_R2_001.fastq.gz
SRR28334687	M_MIC00065785	MIC00065785_S15_L001_R1_001.fastq.gz	MIC00065785
		MIC00065785_S15_L001_R2_001.fastq.gz
SRR28334684	M_MIC00065795	MIC00065795_S13_L001_R1_001.fastq.gz	MIC00065795
		MIC00065795_S13_L001_R2_001.fastq.gz
SRR28334681	M_MIC00065797	MIC00065797_S7_L001_R1_001.fastq.gz	MIC00065797
		MIC00065797_S7_L001_R2_001.fastq.gz
SRR28334678	M_MIC00065806	MIC00065806_S5_L001_R1_001.fastq.gz	MIC00065806
		MIC00065806_S5_L001_R2_001.fastq.gz
SRR28334675	M_MIC00065819	MIC00065819_S8_L001_R1_001.fastq.gz	MIC00065819
		MIC00065819_S8_L001_R2_001.fastq.gz
SRR28334672	M_MIC00066253	MIC00066253_S8_L001_R1_001.fastq.gz	MIC00066253
		MIC00066253_S8_L001_R2_001.fastq.gz
SRR28334669	M_MIC00065381	MIC00065381_S12_L001_R1_001.fastq.gz	MIC00065381
		MIC00065381_S12_L001_R2_001.fastq.gz
SRR28334666	M_MIC00065410	MIC00065410_S9_L001_R1_001.fastq.gz	MIC00065410
		MIC00065410_S9_L001_R2_001.fastq.gz
SRR28334663	M_MIC00063576	MIC00063576_S3_L001_R1_001.fastq.gz	MIC00063576
		MIC00063576_S3_L001_R2_001.fastq.gz
SRR28334694	M_MIC00066336	MIC00066336_S9_L001_R1_001.fastq.gz	MIC00066336
		MIC00066336_S9_L001_R2_001.fastq.gz
SRR28334691	M_MIC00065772	MIC00065772_S7_L001_R1_001.fastq.gz	MIC00065772
		MIC00065772_S7_L001_R2_001.fastq.gz
SRR28334688	M_MIC00065780	MIC00065780_S14_L001_R1_001.fastq.gz	MIC00065780
		MIC00065780_S14_L001_R2_001.fastq.gz
SRR28334685	M_MIC00063973	MIC00063973_S11_L001_R1_001.fastq.gz	MIC00063973
		MIC00063973_S11_L001_R2_001.fastq.gz
SRR28334682	M_MIC00063957	MIC00063957_S11_L001_R1_001.fastq.gz	MIC00063957
		MIC00063957_S11_L001_R2_001.fastq.gz
SRR28334679	M_MIC00065802	MIC00065802_S16_L001_R1_001.fastq.gz	MIC00065802
		MIC00065802_S16_L001_R2_001.fastq.gz
SRR28334676	M_MIC00065814	MIC00065814_S6_L001_R1_001.fastq.gz	MIC00065814
		MIC00065814_S6_L001_R2_001.fastq.gz
SRR28334673	M_MIC00065820	MIC00065820_S9_L001_R1_001.fastq.gz	MIC00065820
		MIC00065820_S9_L001_R2_001.fastq.gz
SRR28334670	M_MIC00065380	MIC00065380_S11_L001_R1_001.fastq.gz	MIC00065380
		MIC00065380_S11_L001_R2_001.fastq.gz
SRR28334667	M_MIC00065403	MIC00065403_S8_L001_R1_001.fastq.gz	MIC00065403
		MIC00065403_S8_L001_R2_001.fastq.gz
SRR28334664	M_MIC00065414	MIC00065414_S12_L001_R1_001.fastq.gz	MIC00065414
		MIC00065414_S12_L001_R2_001.fastq.gz
SRR28334662	M_MIC00063577	MIC00063577_S4_L001_R1_001.fastq.gz	MIC00063577
		MIC00063577_S4_L001_R2_001.fastq.gz
SRR28334659	M_MIC00063583	MIC00063583_S7_L001_R1_001.fastq.gz	MIC00063583
		MIC00063583_S7_L001_R2_001.fastq.gz
SRR28334656	M_MIC00063610	MIC00063610_S6_L001_R1_001.fastq.gz	MIC00063610
		MIC00063610_S6_L001_R2_001.fastq.gz
SRR28334653	M_MIC00063652	MIC00063652_S1_L001_R1_001.fastq.gz	MIC00063652
		MIC00063652_S1_L001_R2_001.fastq.gz
SRR28334650	M_MIC00063938	MIC00063938_S5_L001_R1_001.fastq.gz	MIC00063938
		MIC00063938_S5_L001_R2_001.fastq.gz
SRR28334647	M_MIC00063945	MIC00063945_S1_L001_R1_001.fastq.gz	MIC00063945
		MIC00063945_S1_L001_R2_001.fastq.gz
SRR28334644	M_MIC00063538	MIC00063538_S16_L001_R1_001.fastq.gz	MIC00063538
		MIC00063538_S16_L001_R2_001.fastq.gz
SRR28334641	M_MIC00063965	MIC00063965_S16_L001_R1_001.fastq.gz	MIC00063965
		MIC00063965_S16_L001_R2_001.fastq.gz
SRR28334638	M_MIC00063979	MIC00063979_S7_L001_R1_001.fastq.gz	MIC00063979
		MIC00063979_S7_L001_R2_001.fastq.gz
SRR28334635	M_MIC00063992	MIC00063992_S5_L001_R1_001.fastq.gz	MIC00063992
		MIC00063992_S5_L001_R2_001.fastq.gz
SRR28334632	M_MIC00063997	MIC00063997_S6_L001_R1_001.fastq.gz	MIC00063997
		MIC00063997_S6_L001_R2_001.fastq.gz
SRR28334629	M_MIC00065435	MIC00065435_S15_L001_R1_001.fastq.gz	MIC00065435
		MIC00065435_S15_L001_R2_001.fastq.gz
SRR28334660	M_MIC00063581	MIC00063581_S6_L001_R1_001.fastq.gz	MIC00063581
		MIC00063581_S6_L001_R2_001.fastq.gz
SRR28334657	M_MIC00063607	MIC00063607_S5_L001_R1_001.fastq.gz	MIC00063607
		MIC00063607_S5_L001_R2_001.fastq.gz
SRR28334654	M_MIC00063637	MIC00063637_S7_L001_R1_001.fastq.gz	MIC00063637
		MIC00063637_S7_L001_R2_001.fastq.gz
SRR28334651	M_MIC00063930	MIC00063930_S3_L001_R1_001.fastq.gz	MIC00063930
		MIC00063930_S3_L001_R2_001.fastq.gz
SRR28334648	M_MIC00063940	MIC00063940_S7_L001_R1_001.fastq.gz	MIC00063940
		MIC00063940_S7_L001_R2_001.fastq.gz
SRR28334645	M_MIC00063955	MIC00063955_S5_L001_R1_001.fastq.gz	MIC00063955
		MIC00063955_S5_L001_R2_001.fastq.gz
SRR28334642	M_MIC00063962	MIC00063962_S15_L001_R1_001.fastq.gz	MIC00063962
		MIC00063962_S15_L001_R2_001.fastq.gz
SRR28334639	M_MIC00063978	MIC00063978_S6_L001_R1_001.fastq.gz	MIC00063978
		MIC00063978_S6_L001_R2_001.fastq.gz
SRR28334636	M_MIC00063983	MIC00063983_S2_L001_R1_001.fastq.gz	MIC00063983
		MIC00063983_S2_L001_R2_001.fastq.gz
SRR28334633	M_MIC00063560	MIC00063560_S12_L001_R1_001.fastq.gz	MIC00063560
		MIC00063560_S12_L001_R2_001.fastq.gz
SRR28334630	M_MIC00065419	MIC00065419_S3_L001_R1_001.fastq.gz	MIC00065419
		MIC00065419_S3_L001_R2_001.fastq.gz
SRR28334661	M_MIC00063580	MIC00063580_S5_L001_R1_001.fastq.gz	MIC00063580
		MIC00063580_S5_L001_R2_001.fastq.gz
SRR28334658	M_MIC00063604	MIC00063604_S4_L001_R1_001.fastq.gz	MIC00063604
		MIC00063604_S4_L001_R2_001.fastq.gz
SRR28334655	M_MIC00063533	MIC00063533_S15_L001_R1_001.fastq.gz	MIC00063533
		MIC00063533_S15_L001_R2_001.fastq.gz
SRR28334652	M_MIC00063918	MIC00063918_S2_L001_R1_001.fastq.gz	MIC00063918
		MIC00063918_S2_L001_R2_001.fastq.gz
SRR28334649	M_MIC00063939	MIC00063939_S6_L001_R1_001.fastq.gz	MIC00063939
		MIC00063939_S6_L001_R2_001.fastq.gz
SRR28334646	M_MIC00063951	MIC00063951_S4_L001_R1_001.fastq.gz	MIC00063951
		MIC00063951_S4_L001_R2_001.fastq.gz
SRR28334643	M_MIC00063956	MIC00063956_S7_L001_R1_001.fastq.gz	MIC00063956
		MIC00063956_S7_L001_R2_001.fastq.gz
SRR28334640	M_MIC00063977	MIC00063977_S5_L001_R1_001.fastq.gz	MIC00063977
		MIC00063977_S5_L001_R2_001.fastq.gz
SRR28334637	M_MIC00063980	MIC00063980_S1_L001_R1_001.fastq.gz	MIC00063980
		MIC00063980_S1_L001_R2_001.fastq.gz
SRR28334634	M_MIC00063996	MIC00063996_S8_L001_R1_001.fastq.gz	MIC00063996
		MIC00063996_S8_L001_R2_001.fastq.gz
SRR28334631	M_MIC00065418	MIC00065418_S16_L001_R1_001.fastq.gz	MIC00065418
		MIC00065418_S16_L001_R2_001.fastq.gz
SRR28334605	M_MIC00065813	MIC00065813_S7_L001_R1_001.fastq.gz	MIC00065813
		MIC00065813_S7_L001_R2_001.fastq.gz
SRR28334602	M_MIC00065753	MIC00065753_S15_L001_R1_001.fastq.gz	MIC00065753
		MIC00065753_S15_L001_R2_001.fastq.gz
SRR28334626	M_MIC00065583	MIC00065583_S13_L001_R1_001.fastq.gz	MIC00065583
		MIC00065583_S13_L001_R2_001.fastq.gz
SRR28334623	M_MIC00065592	MIC00065592_S12_L001_R1_001.fastq.gz	MIC00065592
		MIC00065592_S12_L001_R2_001.fastq.gz
SRR28334620	M_MIC00066468	MIC00066468_S12_L001_R1_001.fastq.gz	MIC00066468
		MIC00066468_S12_L001_R2_001.fastq.gz
SRR28334617	M_MIC00063971	MIC00063971_S14_L001_R1_001.fastq.gz	MIC00063971
		MIC00063971_S14_L001_R2_001.fastq.gz
SRR28334614	M_MIC00066230	MIC00066230_S13_L001_R1_001.fastq.gz	MIC00066230
		MIC00066230_S13_L001_R2_001.fastq.gz
SRR28334611	M_MIC00066074	MIC00066074_S4_L001_R1_001.fastq.gz	MIC00066074
		MIC00066074_S4_L001_R2_001.fastq.gz
SRR28334608	M_MIC00065964	MIC00065964_S1_L001_R1_001.fastq.gz	MIC00065964
		MIC00065964_S1_L001_R2_001.fastq.gz
SRR28334599	M_MIC00065739	MIC00065739_S2_L001_R1_001.fastq.gz	MIC00065739
		MIC00065739_S2_L001_R2_001.fastq.gz
SRR28334627	M_MIC00065437	MIC00065437_S16_L001_R1_001.fastq.gz	MIC00065437
		MIC00065437_S16_L001_R2_001.fastq.gz
SRR28334624	M_MIC00065588	MIC00065588_S11_L001_R1_001.fastq.gz	MIC00065588
		MIC00065588_S11_L001_R2_001.fastq.gz
SRR28334621	M_MIC00066503	MIC00066503_S14_L001_R1_001.fastq.gz	MIC00066503
		MIC00066503_S14_L001_R2_001.fastq.gz
SRR28334618	M_MIC00066322	MIC00066322_S12_L001_R1_001.fastq.gz	MIC00066322
		MIC00066322_S12_L001_R2_001.fastq.gz
SRR28334615	M_MIC00066275	MIC00066275_S9_L001_R1_001.fastq.gz	MIC00066275
		MIC00066275_S9_L001_R2_001.fastq.gz
SRR28334612	M_MIC00066198	MIC00066198_S11_L001_R1_001.fastq.gz	MIC00066198
		MIC00066198_S11_L001_R2_001.fastq.gz
SRR28334609	M_MIC00065983	MIC00065983_S2_L001_R1_001.fastq.gz	MIC00065983
		MIC00065983_S2_L001_R2_001.fastq.gz
SRR28334606	M_MIC00066218	MIC00066218_S1_L001_R1_001.fastq.gz	MIC00066218
		MIC00066218_S1_L001_R2_001.fastq.gz
SRR28334603	M_MIC00065756	MIC00065756_S16_L001_R1_001.fastq.gz	MIC00065756
		MIC00065756_S16_L001_R2_001.fastq.gz
SRR28334600	M_MIC00065719	MIC00065719_S13_L001_R1_001.fastq.gz	MIC00065719
		MIC00065719_S13_L001_R2_001.fastq.gz
SRR28334597	M_MIC00065781	MIC00065781_S6_L001_R1_001.fastq.gz	MIC00065781
		MIC00065781_S6_L001_R2_001.fastq.gz
SRR28334628	M_MIC00063968	MIC00063968_S13_L001_R1_001.fastq.gz	MIC00063968
		MIC00063968_S13_L001_R2_001.fastq.gz
SRR28334625	M_MIC00065438	MIC00065438_S8_L001_R1_001.fastq.gz	MIC00065438
		MIC00065438_S8_L001_R2_001.fastq.gz
SRR28334622	M_MIC00066519	MIC00066519_S13_L001_R1_001.fastq.gz	MIC00066519
		MIC00066519_S13_L001_R2_001.fastq.gz
SRR28334619	M_MIC00066329	MIC00066329_S11_L001_R1_001.fastq.gz	MIC00066329
		MIC00066329_S11_L001_R2_001.fastq.gz
SRR28334616	M_MIC00066287	MIC00066287_S10_L001_R1_001.fastq.gz	MIC00066287
		MIC00066287_S10_L001_R2_001.fastq.gz
SRR28334613	M_MIC00066203	MIC00066203_S12_L001_R1_001.fastq.gz	MIC00066203
		MIC00066203_S12_L001_R2_001.fastq.gz
SRR28334610	M_MIC00066023	MIC00066023_S3_L001_R1_001.fastq.gz	MIC00066023
		MIC00066023_S3_L001_R2_001.fastq.gz
SRR28334607	M_MIC00065833	MIC00065833_S2_L001_R1_001.fastq.gz	MIC00065833
		MIC00065833_S2_L001_R2_001.fastq.gz
SRR28334604	M_MIC00065782	MIC00065782_S6_L001_R1_001.fastq.gz	MIC00065782
		MIC00065782_S6_L001_R2_001.fastq.gz
SRR28334601	M_MIC00065722	MIC00065722_S14_L001_R1_001.fastq.gz	MIC00065722
		MIC00065722_S14_L001_R2_001.fastq.gz
SRR28334598	M_MIC00065765	MIC00065765_S1_L001_R1_001.fastq.gz	MIC00065765
		MIC00065765_S1_L001_R2_001.fastq.gz
SRR28334587	M_MIC00066084	MIC00066084_S7_L001_R1_001.fastq.gz	MIC00066084
		MIC00066084_S7_L001_R2_001.fastq.gz
SRR28334584	M_MIC00066280	MIC00066280_S6_L001_R1_001.fastq.gz	MIC00066280
		MIC00066280_S6_L001_R2_001.fastq.gz
SRR28334581	M_MIC00063987	MIC00063987_S10_L001_R1_001.fastq.gz	MIC00063987
		MIC00063987_S10_L001_R2_001.fastq.gz
SRR28334578	M_MIC00063509	MIC00063509_S4_L001_R1_001.fastq.gz	MIC00063509
		MIC00063509_S4_L001_R2_001.fastq.gz
SRR28334575	M_MIC00063515	MIC00063515_S2_L001_R1_001.fastq.gz	MIC00063515
		MIC00063515_S2_L001_R2_001.fastq.gz
SRR28334572	M_MIC00063521	MIC00063521_S5_L001_R1_001.fastq.gz	MIC00063521
		MIC00063521_S5_L001_R2_001.fastq.gz
SRR28334569	M_MIC00063564	MIC00063564_S7_L001_R1_001.fastq.gz	MIC00063564
		MIC00063564_S7_L001_R2_001.fastq.gz
SRR28334596	M_MIC00065811	MIC00065811_S7_L001_R1_001.fastq.gz	MIC00065811
		MIC00065811_S7_L001_R2_001.fastq.gz
SRR28334593	M_MIC00065826	MIC00065826_S5_L001_R1_001.fastq.gz	MIC00065826
		MIC00065826_S5_L001_R2_001.fastq.gz
SRR28334590	M_MIC00065838	MIC00065838_S10_L001_R1_001.fastq.gz	MIC00065838
		MIC00065838_S10_L001_R2_001.fastq.gz
SRR28334594	M_MIC00065825	MIC00065825_S4_L001_R1_001.fastq.gz	MIC00065825
		MIC00065825_S4_L001_R2_001.fastq.gz
SRR28334591	M_MIC00065837	MIC00065837_S9_L001_R1_001.fastq.gz	MIC00065837
		MIC00065837_S9_L001_R2_001.fastq.gz
SRR28334588	M_MIC00066082	MIC00066082_S6_L001_R1_001.fastq.gz	MIC00066082
		MIC00066082_S6_L001_R2_001.fastq.gz
SRR28334585	M_MIC00066161	MIC00066161_S9_L001_R1_001.fastq.gz	MIC00066161
		MIC00066161_S9_L001_R2_001.fastq.gz
SRR28334582	M_MIC00063506	MIC00063506_S1_L001_R1_001.fastq.gz	MIC00063506
		MIC00063506_S1_L001_R2_001.fastq.gz
SRR28334579	M_MIC00063508	MIC00063508_S3_L001_R1_001.fastq.gz	MIC00063508
		MIC00063508_S3_L001_R2_001.fastq.gz
SRR28334576	M_MIC00063511	MIC00063511_S6_L001_R1_001.fastq.gz	MIC00063511
		MIC00063511_S6_L001_R2_001.fastq.gz
SRR28334573	M_MIC00063518	MIC00063518_S4_L001_R1_001.fastq.gz	MIC00063518
		MIC00063518_S4_L001_R2_001.fastq.gz
SRR28334570	M_MIC00063530	MIC00063530_S14_L001_R1_001.fastq.gz	MIC00063530
		MIC00063530_S14_L001_R2_001.fastq.gz
SRR28334595	M_MIC00065817	MIC00065817_S8_L001_R1_001.fastq.gz	MIC00065817
		MIC00065817_S8_L001_R2_001.fastq.gz
SRR28334592	M_MIC00063974	MIC00063974_S9_L001_R1_001.fastq.gz	MIC00063974
		MIC00063974_S9_L001_R2_001.fastq.gz
SRR28334589	M_MIC00066006	MIC00066006_S4_L001_R1_001.fastq.gz	MIC00066006
		MIC00066006_S4_L001_R2_001.fastq.gz
SRR28334586	M_MIC00066122	MIC00066122_S8_L001_R1_001.fastq.gz	MIC00066122
		MIC00066122_S8_L001_R2_001.fastq.gz
SRR28334583	M_MIC00066505	MIC00066505_S7_L001_R1_001.fastq.gz	MIC00066505
		MIC00066505_S7_L001_R2_001.fastq.gz
SRR28334580	M_MIC00063507	MIC00063507_S2_L001_R1_001.fastq.gz	MIC00063507
		MIC00063507_S2_L001_R2_001.fastq.gz
SRR28334577	M_MIC00063510	MIC00063510_S5_L001_R1_001.fastq.gz	MIC00063510
		MIC00063510_S5_L001_R2_001.fastq.gz
SRR28334574	M_MIC00063517	MIC00063517_S3_L001_R1_001.fastq.gz	MIC00063517
		MIC00063517_S3_L001_R2_001.fastq.gz
SRR28334571	M_MIC00063559	MIC00063559_S6_L001_R1_001.fastq.gz	MIC00063559
		MIC00063559_S6_L001_R2_001.fastq.gz
SRR28334566	M_MIC00066387	MIC00066387_S8_L001_R1_001.fastq.gz	MIC00066387
		MIC00066387_S8_L001_R2_001.fastq.gz
SRR28334563	M_MIC00066442	MIC00066442_S5_L001_R1_001.fastq.gz	MIC00066442
		MIC00066442_S5_L001_R2_001.fastq.gz
SRR28334560	M_MIC00066461	MIC00066461_S9_L001_R1_001_val_1.fq.gz	MIC00066461
		MIC00066461_S9_L001_R2_001_val_2.fq.gz
SRR28334557	M_MIC00063954	MIC00063954_S10_L001_R1_001.fastq.gz	MIC00063954
		MIC00063954_S10_L001_R2_001.fastq.gz
SRR28334554	M_MIC00065744	MIC00065744_S13_L001_R1_001.fastq.gz	MIC00065744
		MIC00065744_S13_L001_R2_001.fastq.gz
SRR28334551	M_MIC00065749	MIC00065749_S7_L001_R1_001.fastq.gz	MIC00065749
		MIC00065749_S7_L001_R2_001.fastq.gz
SRR28334548	M_MIC00065764	MIC00065764_S8_L001_R1_001.fastq.gz	MIC00065764
		MIC00065764_S8_L001_R2_001.fastq.gz
SRR28334545	M_MIC00065427	MIC00065427_S16_L001_R1_001.fastq.gz	MIC00065427
		MIC00065427_S16_L001_R2_001.fastq.gz
SRR28334567	M_MIC00066364	MIC00066364_S7_L001_R1_001.fastq.gz	MIC00066364
		MIC00066364_S7_L001_R2_001.fastq.gz
SRR28334564	M_MIC00066439	MIC00066439_S3_L001_R1_001.fastq.gz	MIC00066439
		MIC00066439_S3_L001_R2_001.fastq.gz
SRR28334561	M_MIC00066448	MIC00066448_S9_L001_R1_001.fastq.gz	MIC00066448
		MIC00066448_S9_L001_R2_001.fastq.gz
SRR28334558	M_MIC00065711	MIC00065711_S11_L001_R1_001.fastq.gz	MIC00065711
		MIC00065711_S11_L001_R2_001.fastq.gz
SRR28334555	M_MIC00065742	MIC00065742_S12_L001_R1_001.fastq.gz	MIC00065742
		MIC00065742_S12_L001_R2_001.fastq.gz
SRR28334552	M_MIC00065745	MIC00065745_S14_L001_R1_001.fastq.gz	MIC00065745
		MIC00065745_S14_L001_R2_001.fastq.gz
SRR28334549	M_MIC00065755	MIC00065755_S9_L001_R1_001.fastq.gz	MIC00065755
		MIC00065755_S9_L001_R2_001.fastq.gz
SRR28334546	M_MIC00065710	MIC00065710_S12_L001_R1_001.fastq.gz	MIC00065710
		MIC00065710_S12_L001_R2_001.fastq.gz
SRR28334568	M_MIC00063570	MIC00063570_S1_L001_R1_001.fastq.gz	MIC00063570
		MIC00063570_S1_L001_R2_001.fastq.gz
SRR28334565	M_MIC00066415	MIC00066415_S5_L001_R1_001_val_1.fq.gz	MIC00066415
		MIC00066415_S5_L001_R2_001_val_2.fq.gz
SRR28334562	M_MIC00066443	MIC00066443_S6_L001_R1_001.fastq.gz	MIC00066443
		MIC00066443_S6_L001_R2_001.fastq.gz
SRR28334559	M_MIC00065700	MIC00065700_S9_L001_R1_001.fastq.gz	MIC00065700
		MIC00065700_S9_L001_R2_001.fastq.gz
SRR28334556	M_MIC00065747	MIC00065747_S15_L001_R1_001.fastq.gz	MIC00065747
		MIC00065747_S15_L001_R2_001.fastq.gz
SRR28334553	M_MIC00065748	MIC00065748_S16_L001_R1_001.fastq.gz	MIC00065748
		MIC00065748_S16_L001_R2_001.fastq.gz
SRR28334550	M_MIC00065750	MIC00065750_S8_L001_R1_001.fastq.gz	MIC00065750
		MIC00065750_S8_L001_R2_001.fastq.gz
SRR28334547	M_MIC00065762	MIC00065762_S10_L001_R1_001.fastq.gz	MIC00065762
		MIC00065762_S10_L001_R2_001.fastq.gz
SRR28334542	M_MIC00066233	MIC00066233_S5_L001_R1_001.fastq.gz	MIC00066233
		MIC00066233_S5_L001_R2_001.fastq.gz
SRR28334539	M_MIC00065391	MIC00065391_S16_L001_R1_001.fastq.gz	MIC00065391
		MIC00065391_S16_L001_R2_001.fastq.gz
SRR28334536	M_MIC00063935	MIC00063935_S12_L001_R1_001.fastq.gz	MIC00063935
		MIC00063935_S12_L001_R2_001.fastq.gz
SRR28334533	M_MIC00063566	MIC00063566_S10_L001_R1_001.fastq.gz	MIC00063566
		MIC00063566_S10_L001_R2_001.fastq.gz
SRR28334530	M_MIC00065746	MIC00065746_S1_L001_R1_001.fastq.gz	MIC00065746
		MIC00065746_S1_L001_R2_001.fastq.gz
SRR28334527	M_MIC00065977	MIC00065977_S2_L001_R1_001.fastq.gz	MIC00065977
		MIC00065977_S2_L001_R2_001.fastq.gz
SRR28334524	M_MIC00066066	MIC00066066_S2_L001_R1_001.fastq.gz	MIC00066066
		MIC00066066_S2_L001_R2_001.fastq.gz
SRR28334521	M_MIC00066145	MIC00066145_S4_L001_R1_001.fastq.gz	MIC00066145
		MIC00066145_S4_L001_R2_001.fastq.gz
SRR28334543	M_MIC00065415	MIC00065415_S13_L001_R1_001.fastq.gz	MIC00065415
		MIC00065415_S13_L001_R2_001.fastq.gz
SRR28334540	M_MIC00065395	MIC00065395_S9_L001_R1_001.fastq.gz	MIC00065395
		MIC00065395_S9_L001_R2_001.fastq.gz
SRR28334537	M_MIC00065379	MIC00065379_S14_L001_R1_001.fastq.gz	MIC00065379
		MIC00065379_S14_L001_R2_001.fastq.gz
SRR28334534	M_MIC00063571	MIC00063571_S11_L001_R1_001.fastq.gz	MIC00063571
		MIC00063571_S11_L001_R2_001.fastq.gz
SRR28334531	M_MIC00066226	MIC00066226_S3_L001_R1_001.fastq.gz	MIC00066226
		MIC00066226_S3_L001_R2_001.fastq.gz
SRR28334528	M_MIC00065841	MIC00065841_S3_L001_R1_001.fastq.gz	MIC00065841
		MIC00065841_S3_L001_R2_001.fastq.gz
SRR28334525	M_MIC00066062	MIC00066062_S6_L001_R1_001.fastq.gz	MIC00066062
		MIC00066062_S6_L001_R2_001.fastq.gz
SRR28334522	M_MIC00066142	MIC00066142_S3_L001_R1_001.fastq.gz	MIC00066142
		MIC00066142_S3_L001_R2_001.fastq.gz
SRR28334544	M_MIC00065423	MIC00065423_S14_L001_R1_001.fastq.gz	MIC00065423
		MIC00065423_S14_L001_R2_001.fastq.gz
SRR28334541	M_MIC00065397	MIC00065397_S10_L001_R1_001.fastq.gz	MIC00065397
		MIC00065397_S10_L001_R2_001.fastq.gz
SRR28334538	M_MIC00065390	MIC00065390_S15_L001_R1_001.fastq.gz	MIC00065390
		MIC00065390_S15_L001_R2_001.fastq.gz
SRR28334535	M_MIC00063631	MIC00063631_S14_L001_R1_001.fastq.gz	MIC00063631
		MIC00063631_S14_L001_R2_001.fastq.gz
SRR28334532	M_MIC00065735	MIC00065735_S9_L001_R1_001.fastq.gz	MIC00065735
		MIC00065735_S9_L001_R2_001.fastq.gz
SRR28334529	M_MIC00065801	MIC00065801_S5_L001_R1_001.fastq.gz	MIC00065801
		MIC00065801_S5_L001_R2_001.fastq.gz
SRR28334526	M_MIC00065996	MIC00065996_S1_L001_R1_001.fastq.gz	MIC00065996
		MIC00065996_S1_L001_R2_001.fastq.gz
SRR28334523	M_MIC00066128	MIC00066128_S3_L001_R1_001.fastq.gz	MIC00066128
		MIC00066128_S3_L001_R2_001.fastq.gz
SRR28334520	M_MIC00063919	MIC00063919_S14_L001_R1_001.fastq.gz	MIC00063919
		MIC00063919_S14_L001_R2_001.fastq.gz
SRR28334518	M_MIC00066241	MIC00066241_S7_L001_R1_001.fastq.gz	MIC00066241
		MIC00066241_S7_L001_R2_001.fastq.gz
SRR28334515	M_MIC00066306	MIC00066306_S8_L001_R1_001.fastq.gz	MIC00066306
		MIC00066306_S8_L001_R2_001.fastq.gz
SRR28334512	M_MIC00066215	MIC00066215_S6_L001_R1_001.fastq.gz	MIC00066215
		MIC00066215_S6_L001_R2_001.fastq.gz
SRR28334509	M_MIC00066270	MIC00066270_S5_L001_R1_001_val_1.fq.gz	MIC00066270
		MIC00066270_S5_L001_R2_001_val_2.fq.gz
SRR28334506	M_MIC00066499	MIC00066499_S7_L001_R1_001.fastq.gz	MIC00066499
		MIC00066499_S7_L001_R2_001.fastq.gz
SRR28334503	M_MIC00063644	MIC00063644_S9_L001_R1_001.fastq.gz	MIC00063644
		MIC00063644_S9_L001_R2_001.fastq.gz
SRR28334500	M_MIC00063655	MIC00063655_S13_L001_R1_001.fastq.gz	MIC00063655
		MIC00063655_S13_L001_R2_001.fastq.gz
SRR28334519	M_MIC00066158	MIC00066158_S4_L001_R1_001.fastq.gz	MIC00066158
		MIC00066158_S4_L001_R2_001.fastq.gz
SRR28334516	M_MIC00066296	MIC00066296_S6_L001_R1_001.fastq.gz	MIC00066296
		MIC00066296_S6_L001_R2_001.fastq.gz
SRR28334513	M_MIC00066501	MIC00066501_S8_L001_R1_001.fastq.gz	MIC00066501
		MIC00066501_S8_L001_R2_001.fastq.gz
SRR28334510	M_MIC00066242	MIC00066242_S8_L001_R1_001.fastq.gz	MIC00066242
		MIC00066242_S8_L001_R2_001.fastq.gz
SRR28334507	M_MIC00066488	MIC00066488_S9_L001_R1_001.fastq.gz	MIC00066488
		MIC00066488_S9_L001_R2_001.fastq.gz
SRR28334504	M_MIC00063641	MIC00063641_S8_L001_R1_001.fastq.gz	MIC00063641
		MIC00063641_S8_L001_R2_001.fastq.gz
SRR28334501	M_MIC00063650	MIC00063650_S11_L001_R1_001.fastq.gz	MIC00063650
		MIC00063650_S11_L001_R2_001.fastq.gz
SRR28334517	M_MIC00066261	MIC00066261_S8_L001_R1_001.fastq.gz	MIC00066261
		MIC00066261_S8_L001_R2_001.fastq.gz
SRR28334514	M_MIC00063627	MIC00063627_S11_L001_R1_001.fastq.gz	MIC00063627
		MIC00063627_S11_L001_R2_001.fastq.gz
SRR28334511	M_MIC00066217	MIC00066217_S3_L001_R1_001.fastq.gz	MIC00066217
		MIC00066217_S3_L001_R2_001.fastq.gz
SRR28334508	M_MIC00066487	MIC00066487_S6_L001_R1_001.fastq.gz	MIC00066487
		MIC00066487_S6_L001_R2_001.fastq.gz
SRR28334505	M_MIC00066511	MIC00066511_S9_L001_R1_001.fastq.gz	MIC00066511
		MIC00066511_S9_L001_R2_001.fastq.gz
SRR28334502	M_MIC00063649	MIC00063649_S10_L001_R1_001.fastq.gz	MIC00063649
		MIC00063649_S10_L001_R2_001.fastq.gz
SRR28334497	M_MIC00066090	MIC00066090_S4_L001_R1_001.fastq.gz	MIC00066090
		MIC00066090_S4_L001_R2_001.fastq.gz
SRR28334494	M_MIC00066117	MIC00066117_S8_L001_R1_001.fastq.gz	MIC00066117
		MIC00066117_S8_L001_R2_001.fastq.gz
SRR28334491	M_MIC00066139	MIC00066139_S7_L001_R1_001.fastq.gz	MIC00066139
		MIC00066139_S7_L001_R2_001.fastq.gz
SRR28334488	M_MIC00066154	MIC00066154_S12_L001_R1_001.fastq.gz	MIC00066154
		MIC00066154_S12_L001_R2_001.fastq.gz
SRR28334485	M_MIC00066183	MIC00066183_S1_L001_R1_001.fastq.gz	MIC00066183
		MIC00066183_S1_L001_R2_001.fastq.gz
SRR28334482	M_MIC00066312	MIC00066312_S9_L001_R1_001.fastq.gz	MIC00066312
		MIC00066312_S9_L001_R2_001.fastq.gz
SRR28334479	M_MIC00066464	MIC00066464_S13_L001_R1_001.fastq.gz	MIC00066464
		MIC00066464_S13_L001_R2_001.fastq.gz
SRR28334498	M_MIC00066091	MIC00066091_S5_L001_R1_001.fastq.gz	MIC00066091
		MIC00066091_S5_L001_R2_001.fastq.gz
SRR28334495	M_MIC00063936	MIC00063936_S11_L001_R1_001.fastq.gz	MIC00063936
		MIC00063936_S11_L001_R2_001.fastq.gz
SRR28334492	M_MIC00066136	MIC00066136_S6_L001_R1_001.fastq.gz	MIC00066136
		MIC00066136_S6_L001_R2_001.fastq.gz
SRR28334489	M_MIC00066149	MIC00066149_S7_L001_R1_001.fastq.gz	MIC00066149
		MIC00066149_S7_L001_R2_001.fastq.gz
SRR28334486	M_MIC00063531	MIC00063531_S9_L001_R1_001.fastq.gz	MIC00063531
		MIC00063531_S9_L001_R2_001.fastq.gz
SRR28334483	M_MIC00066028	MIC00066028_S2_L001_R1_001.fastq.gz	MIC00066028
		MIC00066028_S2_L001_R2_001.fastq.gz
SRR28334480	M_MIC00066390	MIC00066390_S12_L001_R1_001.fastq.gz	MIC00066390
		MIC00066390_S12_L001_R2_001.fastq.gz
SRR28334499	M_MIC00063653	MIC00063653_S12_L001_R1_001.fastq.gz	MIC00063653
		MIC00063653_S12_L001_R2_001.fastq.gz
SRR28334496	M_MIC00066112	MIC00066112_S7_L001_R1_001.fastq.gz	MIC00066112
		MIC00066112_S7_L001_R2_001.fastq.gz
SRR28334493	M_MIC00066124	MIC00066124_S4_L001_R1_001.fastq.gz	MIC00066124
		MIC00066124_S4_L001_R2_001.fastq.gz
SRR28334490	M_MIC00066141	MIC00066141_S8_L001_R1_001.fastq.gz	MIC00066141
		MIC00066141_S8_L001_R2_001.fastq.gz
SRR28334487	M_MIC00066174	MIC00066174_S2_L001_R1_001_val_1.fq.gz	MIC00066174
		MIC00066174_S2_L001_R2_001_val_2.fq.gz
SRR28334484	M_MIC00063927	MIC00063927_S9_L001_R1_001.fastq.gz	MIC00063927
		MIC00063927_S9_L001_R2_001.fastq.gz
SRR28334481	M_MIC00066357	MIC00066357_S11_L001_R1_001.fastq.gz	MIC00066357
		MIC00066357_S11_L001_R2_001.fastq.gz
SRR28334476	M_MIC00066480	MIC00066480_S16_L001_R1_001.fastq.gz	MIC00066480
		MIC00066480_S16_L001_R2_001.fastq.gz
SRR28334473	M_MIC00066509	MIC00066509_S9_L001_R1_001.fastq.gz	MIC00066509
		MIC00066509_S9_L001_R2_001.fastq.gz
SRR28334470	M_MIC00063526	MIC00063526_S7_L001_R1_001.fastq.gz	MIC00063526
		MIC00063526_S7_L001_R2_001.fastq.gz
SRR28334467	M_MIC00065407	MIC00065407_S10_L001_R1_001.fastq.gz	MIC00065407
		MIC00065407_S10_L001_R2_001.fastq.gz
SRR28334464	M_MIC00065408	MIC00065408_S6_L001_R1_001.fastq.gz	MIC00065408
		MIC00065408_S6_L001_R2_001.fastq.gz
SRR28334461	M_MIC00065584	MIC00065584_S15_L001_R1_001.fastq.gz	MIC00065584
		MIC00065584_S15_L001_R2_001.fastq.gz
SRR28334477	M_MIC00063920	MIC00063920_S15_L001_R1_001.fastq.gz	MIC00063920
		MIC00063920_S15_L001_R2_001.fastq.gz
SRR28334474	M_MIC00066507	MIC00066507_S8_L001_R1_001.fastq.gz	MIC00066507
		MIC00066507_S8_L001_R2_001.fastq.gz
SRR28334471	M_MIC00066526	MIC00066526_S11_L001_R1_001.fastq.gz	MIC00066526
		MIC00066526_S11_L001_R2_001.fastq.gz
SRR28334468	M_MIC00065406	MIC00065406_S9_L001_R1_001.fastq.gz	MIC00065406
		MIC00065406_S9_L001_R2_001.fastq.gz
SRR28334465	M_MIC00063923	MIC00063923_S16_L001_R1_001.fastq.gz	MIC00063923
		MIC00063923_S16_L001_R2_001.fastq.gz
SRR28334462	M_MIC00065580	MIC00065580_S7_L001_R1_001.fastq.gz	MIC00065580
		MIC00065580_S7_L001_R2_001.fastq.gz
SRR28334459	M_MIC00065703	MIC00065703_S5_L001_R1_001.fastq.gz	MIC00065703
		MIC00065703_S5_L001_R2_001.fastq.gz
SRR28334478	M_MIC00066477	MIC00066477_S15_L001_R1_001.fastq.gz	MIC00066477
		MIC00066477_S15_L001_R2_001.fastq.gz
SRR28334475	M_MIC00066485	MIC00066485_S12_L001_R1_001.fastq.gz	MIC00066485
		MIC00066485_S12_L001_R2_001.fastq.gz
SRR28334472	M_MIC00066520	MIC00066520_S10_L001_R1_001.fastq.gz	MIC00066520
		MIC00066520_S10_L001_R2_001.fastq.gz
SRR28334469	M_MIC00063613	MIC00063613_S8_L001_R1_001.fastq.gz	MIC00063613
		MIC00063613_S8_L001_R2_001.fastq.gz
SRR28334466	M_MIC00066354	MIC00066354_S8_L001_R1_001.fastq.gz	MIC00066354
		MIC00066354_S8_L001_R2_001.fastq.gz
SRR28334463	M_MIC00065429	MIC00065429_S14_L001_R1_001.fastq.gz	MIC00065429
		MIC00065429_S14_L001_R2_001.fastq.gz
SRR28334460	M_MIC00065594	MIC00065594_S16_L001_R1_001.fastq.gz	MIC00065594
		MIC00065594_S16_L001_R2_001.fastq.gz
SRR28334458	M_MIC00065708	MIC00065708_S6_L001_R1_001.fastq.gz	MIC00065708
		MIC00065708_S6_L001_R2_001.fastq.gz
SRR28334455	M_MIC00065731	MIC00065731_S13_L001_R1_001.fastq.gz	MIC00065731
		MIC00065731_S13_L001_R2_001.fastq.gz
SRR28334452	M_MIC00065734	MIC00065734_S16_L001_R1_001.fastq.gz	MIC00065734
		MIC00065734_S16_L001_R2_001.fastq.gz
SRR28334449	M_MIC00065426	MIC00065426_S8_L001_R1_001.fastq.gz	MIC00065426
		MIC00065426_S8_L001_R2_001.fastq.gz
SRR28334446	M_MIC00065849	MIC00065849_S2_L001_R1_001.fastq.gz	MIC00065849
		MIC00065849_S2_L001_R2_001.fastq.gz
SRR28334443	M_MIC00066047	MIC00066047_S1_L001_R1_001.fastq.gz	MIC00066047
		MIC00066047_S1_L001_R2_001.fastq.gz
SRR28334440	M_MIC00066069	MIC00066069_S10_L001_R1_001.fastq.gz	MIC00066069
		MIC00066069_S10_L001_R2_001.fastq.gz
SRR28334456	M_MIC00065730	MIC00065730_S12_L001_R1_001.fastq.gz	MIC00065730
		MIC00065730_S12_L001_R2_001.fastq.gz
SRR28334453	M_MIC00065732	MIC00065732_S14_L001_R1_001.fastq.gz	MIC00065732
		MIC00065732_S14_L001_R2_001.fastq.gz
SRR28334450	M_MIC00065389	MIC00065389_S7_L001_R1_001.fastq.gz	MIC00065389
		MIC00065389_S7_L001_R2_001.fastq.gz
SRR28334447	M_MIC00065728	MIC00065728_S1_L001_R1_001.fastq.gz	MIC00065728
		MIC00065728_S1_L001_R2_001.fastq.gz
SRR28334444	M_MIC00065857	MIC00065857_S3_L001_R1_001.fastq.gz	MIC00065857
		MIC00065857_S3_L001_R2_001.fastq.gz
SRR28334441	M_MIC00063612	MIC00063612_S8_L001_R1_001.fastq.gz	MIC00063612
		MIC00063612_S8_L001_R2_001.fastq.gz
SRR28334457	M_MIC00065717	MIC00065717_S7_L001_R1_001.fastq.gz	MIC00065717
		MIC00065717_S7_L001_R2_001.fastq.gz
SRR28334454	M_MIC00063953	MIC00063953_S9_L001_R1_001.fastq.gz	MIC00063953
		MIC00063953_S9_L001_R2_001.fastq.gz
SRR28334451	M_MIC00065736	MIC00065736_S8_L001_R1_001.fastq.gz	MIC00065736
		MIC00065736_S8_L001_R2_001.fastq.gz
SRR28334448	M_MIC00065579	MIC00065579_S9_L001_R1_001.fastq.gz	MIC00065579
		MIC00065579_S9_L001_R2_001.fastq.gz
SRR28334445	M_MIC00065852	MIC00065852_S4_L001_R1_001.fastq.gz	MIC00065852
		MIC00065852_S4_L001_R2_001.fastq.gz
SRR28334442	M_MIC00066057	MIC00066057_S9_L001_R1_001.fastq.gz	MIC00066057
		MIC00066057_S9_L001_R2_001.fastq.gz
SRR28334437	M_MIC00066097	MIC00066097_S6_L001_R1_001.fastq.gz	MIC00066097
		MIC00066097_S6_L001_R2_001.fastq.gz
SRR28334434	M_MIC00066134	MIC00066134_S13_L001_R1_001.fastq.gz	MIC00066134
		MIC00066134_S13_L001_R2_001.fastq.gz
SRR28334431	M_MIC00066168	MIC00066168_S16_L001_R1_001.fastq.gz	MIC00066168
		MIC00066168_S16_L001_R2_001.fastq.gz
SRR28334428	M_MIC00066177	MIC00066177_S2_L001_R1_001.fastq.gz	MIC00066177
		MIC00066177_S2_L001_R2_001.fastq.gz
SRR28334425	M_MIC00066184	MIC00066184_S5_L001_R1_001.fastq.gz	MIC00066184
		MIC00066184_S5_L001_R2_001.fastq.gz
SRR28334422	M_MIC00066210	MIC00066210_S11_L001_R1_001.fastq.gz	MIC00066210
		MIC00066210_S11_L001_R2_001.fastq.gz
SRR28334438	M_MIC00066096	MIC00066096_S13_L001_R1_001.fastq.gz	MIC00066096
		MIC00066096_S13_L001_R2_001.fastq.gz
SRR28334435	M_MIC00066125	MIC00066125_S9_L001_R1_001.fastq.gz	MIC00066125
		MIC00066125_S9_L001_R2_001.fastq.gz
SRR28334432	M_MIC00066164	MIC00066164_S15_L001_R1_001.fastq.gz	MIC00066164
		MIC00066164_S15_L001_R2_001.fastq.gz
SRR28334429	M_MIC00066172	MIC00066172_S1_L001_R1_001.fastq.gz	MIC00066172
		MIC00066172_S1_L001_R2_001.fastq.gz
SRR28334426	M_MIC00066182	MIC00066182_S4_L001_R1_001.fastq.gz	MIC00066182
		MIC00066182_S4_L001_R2_001.fastq.gz
SRR28334423	M_MIC00066208	MIC00066208_S2_L001_R1_001.fastq.gz	MIC00066208
		MIC00066208_S2_L001_R2_001.fastq.gz
SRR28334420	M_MIC00066213	MIC00066213_S12_L001_R1_001.fastq.gz	MIC00066213
		MIC00066213_S12_L001_R2_001.fastq.gz
SRR28334439	M_MIC00066083	MIC00066083_S12_L001_R1_001.fastq.gz	MIC00066083
		MIC00066083_S12_L001_R2_001.fastq.gz
SRR28334436	M_MIC00066118	MIC00066118_S16_L001_R1_001.fastq.gz	MIC00066118
		MIC00066118_S16_L001_R2_001.fastq.gz
SRR28334433	M_MIC00066163	MIC00066163_S14_L001_R1_001.fastq.gz	MIC00066163
		MIC00066163_S14_L001_R2_001.fastq.gz
SRR28334430	M_MIC00063623	MIC00063623_S10_L001_R1_001.fastq.gz	MIC00063623
		MIC00063623_S10_L001_R2_001.fastq.gz
SRR28334427	M_MIC00066181	MIC00066181_S3_L001_R1_001.fastq.gz	MIC00066181
		MIC00066181_S3_L001_R2_001.fastq.gz
SRR28334424	M_MIC00066189	MIC00066189_S7_L001_R1_001.fastq.gz	MIC00066189
		MIC00066189_S7_L001_R2_001.fastq.gz
SRR28334421	M_MIC00066212	MIC00066212_S11_L001_R1_001.fastq.gz	MIC00066212
		MIC00066212_S11_L001_R2_001.fastq.gz
SRR28334419	M_MIC00063931	MIC00063931_S15_L001_R1_001.fastq.gz	MIC00063931
		MIC00063931_S15_L001_R2_001.fastq.gz
SRR28334416	M_MIC00065851	MIC00065851_S2_L001_R1_001.fastq.gz	MIC00065851
		MIC00065851_S2_L001_R2_001.fastq.gz
SRR28334413	M_MIC00065828	MIC00065828_S9_L001_R1_001.fastq.gz	MIC00065828
		MIC00065828_S9_L001_R2_001.fastq.gz
SRR28334410	M_MIC00065836	MIC00065836_S7_L001_R1_001.fastq.gz	MIC00065836
		MIC00065836_S7_L001_R2_001.fastq.gz
SRR28334407	M_MIC00065961	MIC00065961_S11_L001_R1_001.fastq.gz	MIC00065961
		MIC00065961_S11_L001_R2_001.fastq.gz
SRR28334404	M_MIC00065988	MIC00065988_S16_L001_R1_001.fastq.gz	MIC00065988
		MIC00065988_S16_L001_R2_001.fastq.gz
SRR28334401	M_MIC00066515	MIC00066515_S7_L001_R1_001.fastq.gz	MIC00066515
		MIC00066515_S7_L001_R2_001.fastq.gz
SRR28334417	M_MIC00065844	MIC00065844_S1_L001_R1_001.fastq.gz	MIC00065844
		MIC00065844_S1_L001_R2_001.fastq.gz
SRR28334414	M_MIC00065858	MIC00065858_S4_L001_R1_001.fastq.gz	MIC00065858
		MIC00065858_S4_L001_R2_001.fastq.gz
SRR28334411	M_MIC00065835	MIC00065835_S6_L001_R1_001.fastq.gz	MIC00065835
		MIC00065835_S6_L001_R2_001.fastq.gz
SRR28334408	M_MIC00065853	MIC00065853_S3_L001_R1_001.fastq.gz	MIC00065853
		MIC00065853_S3_L001_R2_001.fastq.gz
SRR28334405	M_MIC00065974	MIC00065974_S13_L001_R1_001.fastq.gz	MIC00065974
		MIC00065974_S13_L001_R2_001.fastq.gz
SRR28334402	M_MIC00066513	MIC00066513_S3_L001_R1_001.fastq.gz	MIC00066513
		MIC00066513_S3_L001_R2_001.fastq.gz
SRR28334418	M_MIC00066061	MIC00066061_S2_L001_R1_001.fastq.gz	MIC00066061
		MIC00066061_S2_L001_R2_001.fastq.gz
SRR28334415	M_MIC00065854	MIC00065854_S5_L001_R1_001.fastq.gz	MIC00065854
		MIC00065854_S5_L001_R2_001.fastq.gz
SRR28334412	M_MIC00065830	MIC00065830_S10_L001_R1_001.fastq.gz	MIC00065830
		MIC00065830_S10_L001_R2_001.fastq.gz
SRR28334409	M_MIC00063942	MIC00063942_S13_L001_R1_001.fastq.gz	MIC00063942
		MIC00063942_S13_L001_R2_001.fastq.gz
SRR28334406	M_MIC00065973	MIC00065973_S12_L001_R1_001.fastq.gz	MIC00065973
		MIC00065973_S12_L001_R2_001.fastq.gz
SRR28334403	M_MIC00066518	MIC00066518_S4_L001_R1_001_val_1.fq.gz	MIC00066518
		MIC00066518_S4_L001_R2_001_val_2.fq.gz
SRR28334400	M_MIC00066523	MIC00066523_S9_L001_R1_001.fastq.gz	MIC00066523
		MIC00066523_S9_L001_R2_001.fastq.gz
SRR28334398	M_MIC00063943	MIC00063943_S14_L001_R1_001.fastq.gz	MIC00063943
		MIC00063943_S14_L001_R2_001.fastq.gz
SRR28334395	M_MIC00066484	MIC00066484_S13_L001_R1_001.fastq.gz	MIC00066484
		MIC00066484_S13_L001_R2_001.fastq.gz
SRR28334392	M_MIC00066263	MIC00066263_S8_L001_R1_001.fastq.gz	MIC00066263
		MIC00066263_S8_L001_R2_001.fastq.gz
SRR28334389	M_MIC00066304	MIC00066304_S3_L001_R1_001.fastq.gz	MIC00066304
		MIC00066304_S3_L001_R2_001.fastq.gz
SRR28334399	M_MIC00066466	MIC00066466_S9_L001_R1_001.fastq.gz	MIC00066466
		MIC00066466_S9_L001_R2_001.fastq.gz
SRR28334396	M_MIC00066476	MIC00066476_S10_L001_R1_001_val_1.fq.gz	MIC00066476
		MIC00066476_S10_L001_R2_001_val_2.fq.gz
SRR28334393	M_MIC00066260	MIC00066260_S7_L001_R1_001.fastq.gz	MIC00066260
		MIC00066260_S7_L001_R2_001.fastq.gz
SRR28334390	M_MIC00066289	MIC00066289_S1_L001_R1_001.fastq.gz	MIC00066289
		MIC00066289_S1_L001_R2_001.fastq.gz
SRR28334387	M_MIC00063932	MIC00063932_S10_L001_R1_001.fastq.gz	MIC00063932
		MIC00063932_S10_L001_R2_001.fastq.gz
SRR28334397	M_MIC00066469	MIC00066469_S12_L001_R1_001.fastq.gz	MIC00066469
		MIC00066469_S12_L001_R2_001.fastq.gz
SRR28334394	M_MIC00066483	MIC00066483_S11_L001_R1_001.fastq.gz	MIC00066483
		MIC00066483_S11_L001_R2_001.fastq.gz
SRR28334391	M_MIC00066276	MIC00066276_S9_L001_R1_001.fastq.gz	MIC00066276
		MIC00066276_S9_L001_R2_001.fastq.gz
SRR28334388	M_MIC00066318	MIC00066318_S4_L001_R1_001.fastq.gz	MIC00066318
		MIC00066318_S4_L001_R2_001.fastq.gz
