# Supplementary material for: Assessment of three antibiotic combination regimens against Gram-negative bacteria causing neonatal sepsis in low- and middle-income countries
Source: Nat Commun. 2024 May 10;15:3947. doi: 10.1038/s41467-024-48296-z (PMC11087563; doi:10.1038/s41467-024-48296-z)
Supplement: Supplementary file 7 — Source Data [file 41467_2024_48296_MOESM7_ESM.xlsx]

## Sheet: Fig.1
Column1	K. pneumoniae (n=135)	A. baumannii (n=80)	E. coli (n=34)	S. marcescens (n=33)	E. cloacae complex (n=27)
VI16	15	3	10	7
UG15	5	1	1		3
TH14	2	3	2		2
TH13	6	1	2	1	4
SA12	21	25	1		1
SA11	32	1	7	13	3
SA10	26	38	3	6	4
KE9	4	4	2	1	4
IT8	3		2		1
GR4	4		2	1	2
BR3	3				1
BR2	5				1
BA1	9	4	1	4	1

## Sheet: Fig.3
Column1	blaSHV-2	blaSHV-12	blaCTX-M-15	blaCTX-M14	blaCTX-M-27	blaTEM-53	> 2 ESBL genes
SA11 (n=32)		1	28
SA10 (n=26)	1		18				3
SA12 (n=21)			20
VI16 (n=15)			3	5	2		2
BA1 (n=9)			7				1
KE9 (n=4)			4
TH13 (n=6)			3
UG15 (n=5)			3
BR2 (n=5)			2
IT8 (n=3)						2
TH14 (n=2)			1

## Sheet: Table 2
	ST39	ST17	ST14	ST73	ST307	ST13	ST530	ST11	ST15	ST26	ST37	ST147	ST502	ST1552	ST1741	ST4291
BA1	1							1				3
BR2								2
BR3
GR4											1
IT8
KE9		1													1
SA10			3	6			4			3	1			3
SA11	12	3				4							3
SA12	1	7	5		2											3
TH13					2
TH14
UG15					1
VI16									3		1				2

## Sheet: Fig.4
Column1	bla NDM-1	bla NDM-4	bla NDM-5	bla VIM	bla KPC-2	bla OXA-232	bla OXA-181 >	> 1 carba gene
VI16 (n=15)	3	8
SA11 (n=32)	6						2
BA1 (n=9)	2		2			1		2
SA12 (n=21)	3			3
BR2 (n=5)					4
SA10 (n=26)	3
TH13 (n=6)	2

## Sheet: Fig.6
Column1	blaNDM1	blaOXA23	blaOXA58
SA10 (n=38)	23	36	1
SA12 (n=26)	11	20	7
KE9 (n=3)	1	1	2
VI16 (n=3)		2
BA1 (n=4)		2
SA11 (n=1)	1	1
TH13 (n=1)		1
TH14 (n=3)		1

## Sheet: Sup. Fig.1
Column1	aac(3)-II	aac(6')-I	ant(2'')-I	aph(3')-VI	armA	rmtB/C/F
SA11 (n=32)	23	26				6
SA10 (n=26)	19	26				3
SA12 (n=21)	17	19				3
VI16 (n=15)	10	11				3
BA1 (n=9)	3	7		2	5	6
TH13 (n=6)	4	4
BR2 (n=5)	4	3
GR4 (n=4)		2	2	2
IT8 (n=3)	2			2
KE9 (n=4)	3	1
UG15 (n=5)	2	2
TH14 (n=2)		1

## Sheet: Sup. Fig.2
Column1	ant(2'')-Ia	aph(3')-VI	aac(6')-Ian	aac(3)-IIa	aac(3)-Ia	armA
SA10 (n=38)				1	23	34
SA12 (n=26)	7	14			14	11
KE9 (n=3)	1	2	1	1	1	1
VI16 (n=3)						2
BA1 (n=4)	1	3		1		2
SA11 (n=1)					1	1
TH13 (n=1)						1
TH14 (n=3)						1
UG15 (n=1)			1			1
